# Supplementary material for: Proving Bone Marrow Plasma Cell Clonality by Flow Cytometry: An Important Tool in the Diagnosis of Immunoglobulin Light-Chain Amyloidosis
Source: Biomedicines. 2025 Nov 28;13(12):2925. doi: 10.3390/biomedicines13122925 (PMC12730388; doi:10.3390/biomedicines13122925)
Supplement: Supplementary file 1 [file biomedicines-13-02925-s001.zip]

Archive with 1 entries (1 files):
- biomedicines-3898918-supplementary.pdf
